# Supplementary material for: Oxygen-Vacancy Engineered SnO2 Dots on rGO with N-Doped Carbon Nanofibers Encapsulation for High-Performance Sodium-Ion Batteries
Source: Molecules. 2025 Jul 30;30(15):3203. doi: 10.3390/molecules30153203 (PMC12348730; doi:10.3390/molecules30153203)
Supplement: Supplementary file 1 [file molecules-30-03203-s001.zip]

Archive with 1 entries (1 files):
- molecules-3754239-supplementary.pdf
